# Supplementary material for: Isolation of gene-edited cells via knock-in of short glycophosphatidylinositol-anchored epitope tags
Source: Sci Rep. 2019 Feb 28;9:3132. doi: 10.1038/s41598-019-40219-z (PMC6395743; doi:10.1038/s41598-019-40219-z)
Supplement: Supplementary file 2 — Table 1 [file 41598_2019_40219_MOESM2_ESM.xlsx]

## Sheet: Лист1
Primers for generation of GPI-protein expression plasmids
Construct name	Primer name	Primer sequence	Cloning strategy	Restriction sites	Vector for cloning	Addgene #
GluLD-Flag-GPI-PLAP	5’-GluLD-Flag	TCGACCACCATGGGAGTCAAAGTTCTGTTTGCCCTGATCTGCATCGCTGTGGCCGAGGCTAGCGACTACAAAGACGATGACGACG	annealing	Sal I/BamH I	pCMV-SV40pA
	3’-Flag-GluLD	GATCCGTCGTCATCGTCTTTGTAGTCGCTAGCCTCGGCCACAGCGATGCAGATCAGGGCAAACAGAACTTTGACTCCCATGGTGG
	5’-GPI-PLAP	GATCCACCACCGACGCCGCGCACCCTGGGCGGTCCGTGGTCCCCGCGTTGCTTCCTCTGCTGGCCGGGACCCTGCTGCTGCTGGAGACGGCCACTGCTCCCTGAG	annealing	BamH I/Acc65I	pCMV-GluLD-Flag
	3’-GPI-PLAP	GTACCTCAGGGAGCAGTGGCCGTCTCCAGCAGCAGCAGGGTCCCGGCCAGCAGAGGAAGCAACGCGGGGACCACGGACCGCCCAGGGTGCGCGGCGTCGGTGGTG
GluLD-Flag-GPI-CD24	5’-GPI-24	GATCCGGTGCCCTGCAGTCAACAGCCAGTCTCTTCGTGGTCTCACTCTCTCTTCTGCATCTCTACTCTTGAG	annealing	BamH I/Acc65I	pCMV-GluLD-Flag-GPI-PLAP
	3’-GPI-24	GTACCTCAAGAGTAGAGATGCAGAAGAGAGAGTGAGACCACGAAGAGACTGGCTGTTGACTGCAGGGCACCG
GluLD-Flag-GPI-CD52	5’-GPI-52	GATCCGCATCCAGCAACATAAGCGGAGGCATCTTCCTGTTCTTCGTGGCCAATGCCATAATCCACCTCTTCTGCTTCAGTTGAG	annealing	BamH I/Acc65I	pCMV-GluLD-Flag-GPI-PLAP
	3’-GPI-52	GTACCTCAACTGAAGCAGAAGAGGTGGATTATGGCATTGGCCACGAAGAACAGGAAGATGCCTCCGCTTATGTTGCTGGATGCG
GluLD-Flag-CD24	5’-BamH-xCD24	CGGATCCAGTGAAACAACAACTGGAACTTCAAG	PCR from cDNA and cloning	BamH I/Acc65I	pCMV-GluLD-Flag-GPI-PLAP
	3’-CD24-Kpn	CGGTACCTTAAGAGTAGAGATGCAGAAGAGAGAG
pCMV-CD24-SV40pA	5’-SalI-CD24	GGTCGACCACCATGGGCAGAGCAATGGTGGCC	PCR from cDNA and cloning	Sal I/Acc65I	pCMV-SV40pA
	3’-CD24-Kpn	CGGTACCTTAAGAGTAGAGATGCAGAAGAGAGAG
pCMV-CD52-SV40pA	5’-SalI-CD52	GGTCGACCACCATGAAGCGCTTCCTCTTCCTC	PCR from cDNA and cloning	Sal I/Acc65I	pCMV-SV40pA
	3’-CD52-Kpn	CGGTACCTCAACTGAAGCAGAAGAGGTGG
GluLD-Flag-link-GPI-CD52	5’-Nhe-Flag-link-N-BamH	CTAGCGACTACAAAGACGATGACGACAAGGGCGGAGGTGGATCCAACCCCACTAGCG	annealing	Nhe I/BamH I	pCMV-GluLD-Flag-GPI-CD52
	3’-Nhe-Flag-link-N-BamH	GATCCGCTAGTGGGGTTGGATCCACCTCCGCCCTTGTCGTCATCGTCTTTGTAGTCG
GluLD-N-Flag-GPI-CD52	5’-GluLD-N	TCGACCACCATGGGAGTCAAAGTTCTGTTTGCCCTGATCTGCATCGCTGTGGCCGAGAACG	annealing	Sal I/Nhe I	pCMV-GluLD-Flag-GPI-CD52
	3’-GluLD-N	CTAGCGTTCTCGGCCACAGCGATGCAGATCAGGGCAAACAGAACTTTGACTCCCATGGTGG
AlbLD-N-Flag-GPI-CD52	5’-Alb-N	TCGACCACCATGAAGTGGGTAACCTTTATTTCCCTTCTTTTTAGCTCGGCTTATTCCAACG	annealing	Sal I/Nhe I	pCMV-GluLD-Flag-GPI-CD52
	3’-Alb-N	CTAGCGTTGGAATAAGCCGAGCTAAAAAGAAGGGAAATAAAGGTTACCCACTTCATGGTGG
VsvLD-N-Flag-GPI-CD52	5’-VSV-N	TCGACCACCATGAAGTGCCTTTTGTACTTAGCCTTTTTATTCATTGGGGTGAATTGCAACG	annealing	Sal I/Nhe I	pCMV-GluLD-Flag-GPI-CD52
	3’-VSV-N	CTAGCGTTGCAATTCACCCCAATGAATAAAAAGGCTAAGTACAAAAGGCACTTCATGGTGG
pCMV-CD5Flag2-SV40pA	5’-SalI-CD52	GGTCGACCACCATGAAGCGCTTCCTCTTCCTC	Fusion PCR, template pCMV-CD52-SV40pA	Sal I/Acc65I	pCMV-SV40pA
	3’-CD5Flag2	GTCGTCATCGTCTTTGTAGTCGGTGTCGTTTTGTCCTGAG
	5’-CD5Flag2	CTACAAAGACGATGACGACAAGTCAGCATCCAGCAACATAAG
	3’-CD52-Kpn	CGGTACCTCAACTGAAGCAGAAGAGGTGG
pCMV-CD5HA2-SV40pA	5’-SalI-CD52	GGTCGACCACCATGAAGCGCTTCCTCTTCCTC	Fusion PCR, template pCMV-CD52-SV40pA	Sal I/Acc65I	pCMV-SV40pA
	3’-CD5HA2	TAGTCGGGCACGTCGTAAGGGTAGGTGTCGTTTTGTCCTGAG
	5’-CD5HA2	CTTACGACGTGCCCGACTACGCCTCAGCATCCAGCAACATAAG
	3’-CD52-Kpn	CGGTACCTCAACTGAAGCAGAAGAGGTGG
pCMV-CD5cmyc-SV40pA	5’-SalI-CD52	GGTCGACCACCATGAAGCGCTTCCTCTTCCTC	Fusion PCR, template pCMV-CD52-SV40pA	Sal I/Acc65I	pCMV-SV40pA
	3’-CD5cmyc2	TTCCTCGCTGATCAGCTTCTGCTCGGTGTCGTTTTGTCCTGAG
	5’-CDcmyc2	CTGATCAGCGAGGAAGACCTGTCAGCATCCAGCAACATAAG
	3’-CD52-Kpn	CGGTACCTCAACTGAAGCAGAAGAGGTGG
pJet-CMV-CD5Flag-(HA,cmyc)-sNRP-1pA	5’-SacII-CMV	CCCCGCGGCCATTGCATACGTTGTATC	PCR from pCMV-CD5Flag-(HA,cmyc)-SV40pA	none	pJet1.2 blunt end cloning
	3’-52-sNRP-1pA-KpnI	GCGGTACCATTTCGTATTTTATTTCAACTGAAGCAGAAGAGGTG
pJet-CMV-CD52 (Flag,HA,cmyc)-bglpA	5’-SacII-CMV	CCCCGCGGCCATTGCATACGTTGTATC	PCR from pCMV-CD52 (Flag,HA,cmyc)-SV40pA	none	pJet1.2 blunt end cloning	89704, 89705, 96962, 110645
	3’-52-bglpA-KpnI	GCGGTACCACACAAAAAACCAACACACAGATGTAATGAAAATAAAGATATTTTATTCAACTGAAGCAGAAGAGGTG
pUCHR-5Flag(HA)2-2A-sAID-mClover	5’-EcoRI-SalI-CD52	CGAATTCGCAGGTCGACCACCATG	PCR from pCMV-CD5Flag(HA)2-SV40pA	Fusion PCR and cloning at EcoRI/PspXI sites	pUCHR-IRES-GFP	110657, 110658
	3’-CD52-P2A	CCGGCTTGTTTCAGCAGAGAGAAGTTTGTTGCGCCGGATCCACTGAAGCAGAAGAGGTG
	5’-P2A-sAID	CTGCTGAAACAAGCCGGAGATGTCGAAGAGAATCCTGGACCGGCCAAACCTCCGGCC	PCR from mAID-mClover-Bsr (Addgene #72829)
	3’-sAID-mClover	GCTCACGCTAGCTACTTTCACGAACGCCGCCG
	5’-sAID-mClover	GAAAGTAGCTAGCGTGAGCAAGGGCGAGG	PCR from mAID-mClover-Bsr (Addgene #72829)
	3’-mClover-PspXI-XmaI	GCCCGGGCTCGAGCTTACTTGTACAGCTCGTCC
pUCHR-mClover-sAID-2A-5Flag(HA,cmyc)2	5’-EcoRI-SalI-mClover	CGAATTCGCAGGTCGACCACCATGGTGAGCAAGGGCG	PCR from mAID-mClover-Bsr (Addgene #72829)	Fusion PCR and cloning at EcoRI/PspXI sites	pUCHR-IRES-GFP
	3’-mClover-sAID	GTTTGGCTGGCTTGTACAGCTCGTCCATG
	5’-mClover-sAID	CTGTACAAGCCAGCCAAACCTCCGG	PCR from mAID-mClover-Bsr (Addgene #72829)
	3’-AID-P2A	CCGGCTTGTTTCAGCAGAGAGAAGTTTGTTGCGCCGGATCCTACTTTCACGAACGCCGCCG
	5’-P2A-CD52	CTGCTGAAACAAGCCGGAGATGTCGAAGAGAATCCTGGACCGAAGCGCTTCCTCTTCCTC	PCR from pCMV-CD5Flag2-SV40pA
	3’-CD52-PspXI-XmaI	GCCCGGGCTCGAGCTCAACTGAAGCAGAAGAGG
pUCHR-mClover-sAID-2A-5Flag(HA,cmyc)2-bglpA	none	none	Subcloning from pJet-CMV-CD5Flag-(HA,cmyc)-bglpA	AfeI/PspXI	pUCHR-mClover-sAID-2A-5Flag(HA,cmyc)2	110654, 110655, 110656
pUCHR-osTIR1-IRES-GFP	none	none	Subcl. from CMV-OsTIR1-PURO (Addgene #72834)	NheI/XmaI	pUCHR-IRES-GFP	110661
pHIV-1-GFPt	5’-Xba-Not-GFPt	CTCTAGAGCGGCCGCCACCATGGAGAGCGAC	PCR from pGIPZ (Open Biosystems)	XbaI/XhoI	pHIG(ON), a gift from Hu WS, NCI-Frederick, US
	3’-Xho-Xma-GFPt	GCTCGAGCCCGGGTTATTCTTCACCGGCATCTGC
