# Supplementary material for: Isolation of gene-edited cells via knock-in of short glycophosphatidylinositol-anchored epitope tags
Source: Sci Rep. 2019 Feb 28;9:3132. doi: 10.1038/s41598-019-40219-z (PMC6395743; doi:10.1038/s41598-019-40219-z)
Supplement: Supplementary file 3 — Table 2 [file 41598_2019_40219_MOESM3_ESM.xlsx]

## Sheet: Лист1
Primers for PCR donor generation and knockin
* sequence complemented to the plasmid DNA template are in bold and italic; start codon mutations and SD sequence are highlighted in red
** protospacer adjacent motifs (PAMs) are itilized and in bold
Gene	Primer name	5'-homology arm*	3'-homology arm*	PCR template	gRNA target sequence**	Location	Integration-specific primers
1. GFP-turbo	GFPt-in	CGCCTGGAGACGCCATCCACGCTGTTTTGACCTCCATAGAAGACACCGACTCTACTAGAGGATCTGCCACCTTGGAGAGCGACGAGAGCGGCCTGCCCGCCACCATGGGAGTCAAAG	CGTGGCTCAGCAGGTAGGGGCTGAAGGTCAGGGCGCCTTTGGTGCTCTTCATCTTGTTGGTCATGCGGCCCTGCTCGGGGGTGCCCTCTCCGCCGCCCACTCAACTGAAGCAGAAGAGG	Glu-LD-N-Flag-GPI52	GAACGGCGTGGAGTTCGAGCTGG GATGCGGCACTCGATCTCCATGG	5'-ORF
2. GAPDH	GAPDH-SD-in	GTGTCGGCCGGGGCCACTAGGCGCTCACTGTTCTCTCCCTCCGCGCAGCCGAGCCACATCGCTCAGACACCTTGGGGAAGGTGAAGGTCGGAGTCAACGGCAGGTCGACCACCATG	CAGCTACCCTGCCCCCATACGACTGCAAAGACCCGGAGCCCGCAAGGCTCGTAGACGCGGTTCGGGGGCGGTCGCAGCCCAGGGCCCCCCACTCACCTTCAACTGAAGCAGAAGAGG	Glu-LD-N-Flag-GPI52-SV40pA or CD52-SV40pA	GTCAACGGGTGAGTTCGCGGGTGG	intron-1
	GAPDH-SV40pA-in		GGGAACAGCTACCCTGCCCCCATACGACTGCAAAGACCCGGAGCCCGCAAGGCTCGTAGACGCGGTTCGGGGGCGGTCGCAGCCCAGGGCCCCCCAGATCCAGACATGATAAGATAC
	GAPDH-sNRP1pA-in		GGGAACAGCTACCCTGCCCCCATACGACTGCAAAGACCCGGAGCCCGCAAGGCTCGTAGACGCGGTTCGGGGGCGGTCGCAGCCCAGGGCCCCCCATTTCGTATTTTATTTCAACTG	CD52- or CD5Flag2-sNRP-1pA
	GAPDH-bglpA-in		GGGAACAGCTACCCTGCCCCCATACGACTGCAAAGACCCGGAGCCCGCAAGGCTCGTAGACGCGGTTCGGGGGCGGTCGCAGCCCAGGGCCCCCCACACAAAAAACCAACACAC	GFPt- or CD52- or CD5Flag2-bglpA
3. CD59	CD59-bglpA-in	GGTTTTTGAGACAACCAGCAGTCATTTGTTCGTTCCTGACATTCCTTCCTGTCCCTTCCTTCCAGGTTCTGTGGACAATCACATTGGGAATCCAAGGAGGGCCACCATGAAGCGCTTCC	GGCTTAAGAAGGGAGTTCATGGCCAAGGCAGCCTAGATCCATGTCCTGAGACTGGAGCACTCACCTGAATGGCAGAAGACAGCCAGGACGAGCAGCAGCCACACAAAAAACCAACACAC	pJet-CMV-CD5Flag(or HA)2-bglpA	GGACGAGCAGCAGCCCGAACAGG	exon-2
4. HSA	HSA-bglpA-in	TTTCCCTCCGTTTGTCCTAGCTTTTCTCTTCTGTCAACCCCACACGCCTTTGGCACATTGAAGTGGGTAACCTTTATTTCCCTTCTTTTTCTCTTTAGCCACCATGAAGCGCTTCC	GATGCAGAGTTTACTAAAACTTTATTTTACTGGGAAAATAGAATAAAAGTTGAACAATAGAAAAATGGATTTCTTACGTGCATCTCGACGAAACACACCACACAAAAAACCAACACAC	pJet-CMV-CD5Flag(or HA)2-bglpA	TTTAGCTCGGCTTATTCCAGGGG	exon-1
5. VDAC1	VD1-bglpA-in	CAATGCATTTATTCTGGTGATTCTTTTATCATAGCAGAAGTTGGCTGTGCCACCCACGTATGCCGATCTTGGCAAATCTGCCAGGGATGTCTTCACCACCATGAAGCGCTTCC	GCTGACCTACCCAGGTCTCCTAAACAGTTATCGGTAAAGTCTCAAACATGCCAACTCAGTCTGTGAGCTGAAAGGCACCCCCTCTCTGCAACACTCACCACACAAAAAACCAACACAC	pJet-CMV-CD5Flag(or HA)2-bglpA	GCAACACTCACCATAGCCCTTGG	exon-1	TCTGGCCACAAAATGAAGGAC
	VD1-LD-bglpA-in	CAATGCATTTATTCTGGTGATTCTTTTATCATAGCAGAAGATGGCTGTGCCACCCACGTATGCCGATCTTGGCAAATCTGCCAGGGATGTCTTCACCAAGCGCTTCCTCTTCCTC		pJet-CMV-CD5HA2-bglpA			CTACAATTGCCACACAAATGAAAGC
6. VDAC3	VD3-bglpA-in	CACAGGATTAAACAGCAGAAGAACTGTGGGTGAATAAATACTAAATGGTTATTTTTATTCCTTTGCCCTGTTTTTCTTTATAAGATTTGTGTAACACACCACCATGAAGCGCTTCC	CACAGTAGGCATTCAACACTAACCTTTACCCCAAACTGGAAAGTTACAATAGCATACTTACCATATCCTTTGTTGAAGACATCCTTAGCAGCCTTTCCACACAAAAAACCAACACAC	pJet-CMV-CD5Flag(or HA)2-bglpA	ACACCAACGTACTGTGACCTAGG	exon-3	TCTGAATCTCACGGGAAAACTGT
	VD3-LD-bglpA-in	CACAGGATTAAACAGCAGAAGAACTGTGGGTGAATAAATACTAAATGGTTATTTTTATTCCTTTGCCCTGTTTTTCTTTATAAGATATGTGTAACACACCAAAGCGCTTCCTCTTCCTC		pJet-CMV-CD5HA2-bglpA			ACAATGCCACTGTTTGGAGGG
7. KPNA1	KP1-bglpA-in	GCTCTTCACAGTAAACTCATTTGTTCTCTCCCCACTTGTATTGTAGAAATCTTGACCACCCCAGGAAAAGAGAACTTTCGCCTGAAAAGTTACAAGAACCACCATGAAGCGCTTCC	CAGGCTTAAAATGGAACATTAAATTCTTTAAAAGAAATGAATAAAGGTAAAGGATTTACCTGCTCTTCTCTTTTCTGCTTTCGTAACTGCAGTCCACACAAAAAACCAACACAC	pJet-CMV-CD5HA2-bglpA	TGAATCCCGATGAGATGCGCAGG	exon-1
	KP1-IBB-bglpA-in	GCTCTTCACAGTAAACTCATTTGTTCTCTCCCCACTTGTATTGTAGAAATCATGACCACCCCAGGAAAAGAGAACTTTCGCCTGAAAAGTTACAAGAACAAGCGCTTCCTCTTCCTC		pJet-CMV-CD5HA2-bglpA
	KP1-IBB-2A-bglpA-in	GCTCTTCACAGTAAACTCATTTGTTCTCTCCCCACTTGTATTGTAGAAATCATGACCACCCCAGGAAAAGAGAACTTTCGCCTGAAAAGTTACAAGAACGGATCCGGCGCAACAAAC		pUCHR-mClover-AID-2A-5HA2
	KP1ex4-bglpA-in	GCTGTTAAGTTCTTGCATTGAAATCAAAGGATTTTTTTTTTCTTTTATTTTATGGGGAAACAGAACCTAACCCTCCTATTGATGAAGTTATCAGCAAGCGCTTCCTCTTCCTC	CAAAATAAAAATTTTCAAAAGGAATTAAGTTATGAGGCAATAAATAAAAATTATTCGCACCTGCAGTGTACAATTCTCTTTTCGTTTGAGGAACTCCACACAAAAAACCAACACAC	pJet-CMV-CD5HA2-bglpA	ACAAACCTGGCCACTACTCCTGG	exon-4
	KP1ex4-2A-bglpA-in	GCTGTTAAGTTCTTGCATTGAAATCAAAGGATTTTTTTTTTCTTTTATTTTATGGGGAAACAGAACCTAACCCTCCTATTGATGAAGTTATCAGCGGATCCGGCGCAACAAAC		pUCHR-mClover-AID-2A-5HA2
	KP1-ex8-bglpA-in	CCTGGTTGCTGTTTGTCAGTGACACTGATGTACTGGCTGATGCCTGCTGGGCCCTCTCATATCTATCAGATGGACCCAATGATAAAATTCAAGCGAAGCGCTTCCTCTTCCTC	CATTAATATTTAAGTATTAGCAGCTAGAAAACTAGTACCAAGGGAGAGAAAGTGGACACACTTTCTAAAAGATATCTTACATCAGCAGTTCCACAAGTCCACACAAAAAACCAACACAC	pJet-CMV-CD5HA2-bglpA	GTCATCGATGCGGGAGTATGTAGG	exon-8
	KP1-ex8-2A-bglpA-in	CCTGGTTGCTGTTTGTCAGTGACACTGATGTACTGGCTGATGCCTGCTGGGCCCTCTCATATCTATCAGATGGACCCAATGATAAAATTCAAGCGGGATCCGGCGCAACAAAC		pUCHR-mClover-AID-2A-5HA2
8. Ku70	Ku70-bglpA-in	CTTTCGCCTAGTGAGCAGTAGCCAACTTGTCAGGGTGGGAGTCATATTACAAAACCGAGGGCGTTGAAGAAGCAGAGGAAGAACAAGAAGAGAACCTTGCAGGTCGACCACCATG	GGAAGAAAAGAATTTCAGAATTATCTGGGAGGAGAAGGGCAGGCCATCAAACAGCAAAGTCCATCCAGCAGAGATAGGCAGGGAAGGTCTTTCTTCCACACAAAAAACCAACACAC	pJet-CMV-CD5HA2-bglpA	ATGTAGTGCCATTCGGTGTGTGG	intron-2
	Ku70-vWA-bglpA-in	GCAGTAGCCAACATGTCAGGGTGGGAGTCATATTACAAAACCGAGGGCGATGAAGAAGCAGAGGAAGAACAAGAAGAGAACCTTGAAGCAAGTGGTAAGCGCTTCCTCTTCCTC
	Ku70-vWA-2A-bglpA-in	GCAGTAGCCAACATGTCAGGGTGGGAGTCATATTACAAAACCGAGGGCGATGAAGAAGCAGAGGAAGAACAAGAAGAGAACCTTGAAGCAAGTGGTGGATCCGGCGCAACAAAC		pUCHR-mClover-AID-2A-5HA2
	Ku70-AID-in	CACTGTGCCCATGCTGAAAGAGGCCTGCCGGGCTTACGGGCTGAAGAGTGGGCTGAAGAAGCAGGAGCTGCTGGAAGCCCTCACCAAGCACTTCCAGGACCCAGCCAAACCTCCGGC	GTCGGGTAGACTCTTCCTAGCTCAGGAGAAACACATTTTAACTGGCTGAGGACAAGGCCAGGCAGCCTGGCCACACTGCGGAAGGGCAGCTGGACGCGTCAACTGAAGCAGAAGAGG	pUCHR-mClover-AID-2A-5HA2 pUCHR-mClover-AID-2A-5Flag2	GCAGCTGGACGCGCGGCCTCTGG	exon-12
9. HIV-1	HIV-p17-2A-in	GAGATGGGTGCGAGAGCGTCAGTATTAAGCGGGGGAGAATTAGATCGATGGGAAAAAATTCGGTTAAGGCCAGGGGGAAAGAAAAAATATAAATTAAAAGGATCCGGCGCAACAAAC	GATCCTGTCTGAAGGGATGGTTGTAGCTGTCCCAGTATTTGTCTACAGCCTTCTGATGTTTCTAACAGGCCAGGATTAACTGCGAATCGTTCTAGCTCCACACAAAAAACCAACACAC	pUCHR-mClover-AID-2A-5HA2	AACATATAGTATGGGCAAGCAGG	Gag
		CCCATGTTTTCAGCATTATCAGAAGGAGCCACCCCACAAGATTTAAACACCATGCTAAACACAGTGGGGGGACATCAAGCAGCCATGCAAATGTTAAAAGGATCCGGCGCAACAAAC	CTAGTAGTTCCTGCTATGTCACTTCCCCTTGGTTCTCTCATCTGGCCTGGTGCAATAGGCCCTGCATGCACTGGATGCACTCTATCCCATTCTGCAGCCACACAAAAAACCAACACAC		GTTAAAAGAGACCATCAATGAGG
